# Supplementary material for: Research on the model of staggered tooth phase to reduce vibration of single-stage gear transmission system: Theoretical analysis and experiments
Source: PLoS One. 2024 Apr 5;19(4):e0297936. doi: 10.1371/journal.pone.0297936 (PMC10997131; doi:10.1371/journal.pone.0297936)
Supplement: S1 Data — (XLSX) [file pone.0297936.s001.xlsx]

## Sheet: Sheet1
2.20031	2.37368	2.05159		29.5308	19.8951	19.3746		0.640825	0.51863	0.366503
2.36766	2.11074	2.09358		29.9526	20.3426	19.4001		1.1591	0.754999	0.763479
2.33829	2.19591	2.17172		30.4037	20.674	19.9054		1.93913	1.14026	1.0811
2.47126	2.26151	2.19593		30.8706	21.0817	20.1478		3.19063	1.76859	1.3922
2.90671	2.47796	2.23202		31.0963	21.3854	20.2001		4.04009	2.54906	2.06296
3.15861	2.50444	2.25426		31.4261	21.3763	20.2411		4.30725	3.22982	2.24199
3.47942	2.66736	2.34173		31.6565	21.7746	20.54		5.94339	3.39974	2.74227
3.68614	2.74909	2.48924		32.107	21.8988	20.7889		6.61134	3.88031	3.10362
3.86857	2.90456	2.54505		32.6547	22.0666	20.6355		7.45811	4.77673	3.94669
3.94292	3.08546	2.61088		33.2115	22.5884	20.999		8.89	5.50593	4.5417
4.06988	3.30964	2.79885		33.7383	22.9832	21.4543		9.59	6.494	5.54081
4.17817	3.60228	2.99578		34.238	23.2222	21.9501		9.99	7.11897	5.88064
4.30676	3.82976	3.04836		34.6851	23.2905	21.8055		12.4356	8.35502	6.97232
4.50151	4.12281	3.15271		35.2236	23.5439	22.0269		12	9.41706	7.59734
4.56462	4.35275	3.25239		35.7554	23.7016	22.0702		15	10.4093	8.18993
